# Supplementary material for: AdipoRon Inhibits Neuroinflammation Induced by Deep Hypothermic Circulatory Arrest Involving the AMPK/NF-κB Pathway in Rats
Source: Pharmaceutics. 2022 Nov 15;14(11):2467. doi: 10.3390/pharmaceutics14112467 (PMC9698032; doi:10.3390/pharmaceutics14112467)
Supplement: Supplementary file 1 [file pharmaceutics-14-02467-s001.zip]

Archive with 1 entries (1 files):
- pharmaceutics-1952970-supplementary.pdf
